# Supplementary material for: Use of α-Cyclodextrin to Produce Nanoencapsulated Curcumin to Preserve Curcumin Stability from Photooxidation While Simultaneously Enhancing Caco-2 Intestinal Uptake and Antioxidant Capacity
Source: Antioxidants (Basel). 2026 Jul 21;15(7):901. doi: 10.3390/antiox15070901 (PMC13404799; doi:10.3390/antiox15070901)
Supplement: Supplementary file 1 [file antioxidants-15-00901-s001.zip]

Archive with 1 entries (1 files):
- antioxidants-4414764-supplementary.pdf
